# Supplementary material for: Translation and Validation of Italian Version of Index of Dental Anxiety and Fear (IDAF-4C+): A Cross-Sectional Study
Source: Dent J (Basel). 2021 Dec 10;9(12):149. doi: 10.3390/dj9120149 (PMC8699893; doi:10.3390/dj9120149)
Supplement: Supplementary file 1 [file dentistry-09-00149-s001.zip]

Archive with 1 entries (1 files):
- dentistry-1453323-supplementary.pdf
